# Supplementary material for: The Methyltransferase Smyd1 Mediates LPS-Triggered Up-Regulation of IL-6 in Endothelial Cells
Source: Cells. 2021 Dec 13;10(12):3515. doi: 10.3390/cells10123515 (PMC8700543; doi:10.3390/cells10123515)
Supplement: Supplementary file 1 [file cells-10-03515-s001.zip]

Archive with 1 entries (1 files):
- cells-1394038-supplementary.pdf
